# Supplementary material for: Demographic disequilibrium in living nautiloids (Nautilus and Allonautilus): Canary in the coal mines?
Source: PLoS One. 2017 Jul 20;12(7):e0179811. doi: 10.1371/journal.pone.0179811 (PMC5519090; doi:10.1371/journal.pone.0179811)
Supplement: S1 File — Demographic data from 20 living populations of fished and unfished Nautilus and Allonautilus. Total n = 3,122 sampled animals. Osprey Reef, Aust., data are from Dunstan et al. [5, 6]. A catalog of all data except Osprey Reef and Bohol Market is reposited with the USNM Smithsonian Institution, Washington, DC [1]. For an explanation of maturity and sex determinations see [7, 8]. Two localities are listed as separate populations: (1) Lizard Is, GBR, Australia was sampled separately in 1985 (13a) and 2012 (13b); (2) at Ndrova Is., Manus, PNG, both Allonautilus scrobiculatus (9a) and Nautilus pompilius (9b) occur sympatrically. N. stenomphalus? is a questionable species found only at Lizard Is., GBR [4], that is included here as N. pompilius sl? For additional information, see Table A—Notes. Table B. Trapping results from Palau, 1982, for Nautilus belauensis Saunders, 1981. Traps were set at two sites on the outer fringe reef on opposite sides of Palau (Ngemelis I. and Mutremdiu Point Short Drop Off). Identical box traps were set 38 times at depths of ~150 to 300 meters over a span of 87 days. A total of 901 animals was caught for the first time (“new”) and released and 163 (15. 3%) were recaught and released again. Mean trap yield was 28 animals per trap (max. n = 66), with soak times of 1–14 nights, and the mean was 24 new animals per trap (Fig 6). Data compiled from [1]; see Table A—Notes. (XLSX) [file pone.0179811.s001.xlsx]

## Sheet: Table A
	Table S1: Nautilus population demographics
						Sex				Maturity
Taxon	Locality	Date	Fished?	TOTAL N		Female N	Male N	Male %		Mature N	Immat N	Mature %	NOTESⱡ
N. pompilius ss	1. Ambon, Molluca Is., Ind.	1987	No	44		1	43	97.7		42	2	95.4545	1,2
N. pompilius ss	2. Sumbawa I., Ind.	2011	No	63		6	57	90.5		57	6	90.4762	1,3
N. pompilius sl	3a. Lizard I., GBR, E. Aust.	1985	No	40		6	30	75		36	4	90	1,4
N. pompilius sl	3b. Lizard I., GBR, E. Aust.	2012	No	30		NA	NA	NA		21	NA	70	5
N. pompilius sl	4. Osprey Reef, GBR, E. Aust.	2000-06	No	1553		251	1203	82.7		901	652	58	6
N. pompilius sl	5. Rowley Shoals, W. Aust.	1988	No	34		18	16	47		32	2	94.1176	1,7
N. pompilius sl	6. Suva, Fiji	1986	No	40		6	33	82.5		22	18	55	1,8
N. pompilius sl	7. Pago Pago, Am. Samoa	1986	No	39		8	31	79.5		11	28	28.2051	1,8
N. pompilius sl	8. Vanuatu	1986	No	27		NA	NA	NA		21	NA	77.7778	10
N. pompilius sl	9a. Ndrova I, Manus, PNG	1984-85	No	91		12	79	86.8		89	2	97.8022	1,9,12
N. pompilius sl	10. Komuli I, Manus, PNG	1984-85	No	40		20	18	45		36	4	90	1,9
N. pompilius sl	11. Luf, Hermit I, PNG	1987	No	57		15	27	47.4		24	33	42.1053	1
N. pompilius sl	12. Kavieng, N. Ireland, PNG	1984-85	No	49		6	41	83.7		24	25	49	1
N. pompilius sl	13. Lae, Huon Gulf, PNG	1984- 85	No	36		8	28	77.8		17	19	47.2222	1
N. pompilius sl	14. Port Moresby, PNG	1984	No	49		4	45	91.2		48	1	97	1
A. scrobiculatus	9b. Ndrova I, Manus, PNG	1984-85	No	30		6	24	80		25	5	83.3333	1,9,12
N. macromphalus	15. New Caledonia	1975, 77, 82	No	72		27	44	61.1		60	12	83.3333	1,10
N. belauensis	16. Palau, W. Caroline I	1977	No	375		104	271	72.3		302	73	80.5333	1,11
Total				2669		498	1990	0.75		1768	886	0.261	6
N Populations*				18		16	16	16		18	16	16
Taxon	Locality	Date	Fished?	TOTAL N		Female N	Male N	Male %		Mature N	Immat N	Mature %	NOTES
N. pompilius sl	Tanon Straits, Phl (AH)	1979	Yes	353		106	99	28		94	259	26.6289	1,13
N. pompilius sl	Bohol, Market	July 2009	Yes	100		NA	NA	NA		35	65	35	14, PDW
Total				453		106	99	0.28		129	324	0.692
N Populations*				2		1	1	1		2	2	2
* number of populations over which summaries (totals) are calculated
ⱡ see sheet Table A - Notes

## Sheet: Table A - Notes
Notes to Accompany Table A
1	Saunders WB. Zoological and morphometric data based on material collected from Palau (Belau), Philippine Is., Papua New Guinea, and elsewhere, during the years 1977-1987 (Part I, 110pp; Part II, 87pp.) 2017. Invertebrate Zoology Collections, Smithsonian National Museum of Natural History, Washington DC. [1]
2	L. C. Hastie, WBS; Sir Walter Raleigh Expedition, 1986, 1987; [1, 2, 3].
3	R. H. Mapes, 2011 [36, 37].
4	N. pompilius s.l. reported here may include sympatric N. stenomphalus and hybrids [1, 4]
5	PDW, cruise from Agincourt Pass, to Lizard Is., Jan. 2012. Note: N. pompilius s.l. may include sympatric N. stenomphalus [4].
6	The 58% mature animals reported by A. Dunstan et al. 1998-2008 [5, 6] from Osprey Reef included only animals with a black apertural margin. However, as defined elsewhere [7, 8] mature nautiloids not have possessed the blackened aperture. Thus, Dunstan’s figure for Osprey Reef (58%) is lower than those reported for other unfished populations. Here, we have used the mean of combined mature populati…
7	Collected by shrimp bottom-trawlers off Port Hedley, at Rowley Shoals for WBS and Shirley Slack-Smith, W. Australian Museum. These may include N. repertus Iredale, 1944, but taxonomy has not been resolved [1]. Reposited at USNM, AMNH.
8	L.C. Hastie, WBS, Sir Walter Raleigh Expedition, 1986, 1987 [1, 3].
9	WBS, L.E. Davis, 1984-85, 1987; included remote deep-water camera traps [1, 9, 10, 11].
10	PDW, ~1987.
11	D. Faulkner documented the first Palauan Nautilus in 1976 [12].
12	WBS and L.E. Davis; population samples 9a,b are from the same loc., where N. pompilius and A. scrobiculatus occur sympatrically [1, 9, 10, 11].
13	WBS, 1979 RV Alpha Helix Expedition to Tañon Straits. These data are primarily from the second half of the expedition [1].
14	PDW Aug. 2012: shell dealer in Panglao, Bohol Is., had ~200 freshly caught shells; these data are from 100 randomly chosen shells measured and photographed on site.
References
1	Saunders WB. Zoological and morphometric data based on material collected from Palau (Belau), Philippine Is., Papua New Guinea, and elsewhere, during the years 1977-1987 (Part I, 110pp; Part II, 87pp.) 2017 Invertebrate Zoology Collections, Smithsonian National Museum of Natural History,Washington DC. Available upon request from the Collections Manager http://invertebrates.si.edu/1IZcontact.htm
2	Saunders WB, Mapes RH, White MM, Hastie LC. Descriptions of Nautilus pompilius Linnaeus, 1758 from the type area, Ambon, Molucca Islands, and from Sumbawa – Lombok Islands, Indonesia. Am Malacol Bull. 2017; 35:1-14.
3	Saunders WB, Bond PN, Hastie LC, Itano D. On the distribution of Nautilus pompilius and associated organisms in the Samoas, Fiji, and Tonga. Nautilus. 1989; 103:99-104.
4	Saunders WB, Ward PD. The occurrence of living Nautilus (N. pompilius and N. stenomphalus) on the Great Barrier Reef. Nautilus. 1988; 101:188-193.
5	Dunstan A, Alanis O, Marshal NJ. Nautilus pompilius fishing and population decline in the Philippines: A comparison with an unexploited Australian Nautilus population. Fish Res. 2010; 106:239-247.
6	Dunstan A, Bradshaw CJA, Marshall J. Nautilus at Risk – Estimating Population Size and Demography of Nautilus pompilius. PLoS One. 2011; 6(2): e16716. doi: 10.1371/journal.pone.0016716
7	Saunders WB, Spinosa C. Sexual dimorphism in Nautilus from Palau, W. Caroline Islands. Paleobiology. 1978; 4:349-358.
8	Collins, D, Ward PD. Adolescent growth and maturity in Nautilus. In: Saunders WB, Landman, editors. Nautilus: The Biology and Paleobiology of a Living Fossil. New York and London: Plenum Press; 1987. pp.421-432.
9	Saunders WB, Davis LE, Knight RL. Sympatric species of Nautilus (N. pompilius and N. scrobiculatus) in the Admiralty Islands, Papua New Guinea. Nautilus. 1987; 101:93-99.
10	Saunders WB. Deep-water camera survey of Nautilus in the Admiralty Islands, Papua New Guinea. Natl Geogr Res. 1990; 6:504-508.
11	Saunders WB. Searching for the “King Nautilus” in the Admiralty Islands, PNG. Explorers J. 1991; 69:21-24.
12	Dugdale HK, Faulkner D. The chambered nautilus, exquisite living fossil. Natl Geogr Mag. 1976; 149:38-41.

## Sheet: Table B
Table S2: Trapping results from Palau, 1982												Note	Description
												1	Mutremdiu Point Short Drop Off (SDO) or Ngemelis (NGM)
Trap #	LOC1	Trap Set	Trap Pulled	New N2	Recatch N3	Total N4	% Recatch	Nites5	ET6			2	number of first-time caught Nautilus
1a	SDO	1982-05-19	2082-05-22	18	1	19	0.053	3	3			3	number of previously tagged animals
1b	SDO	1982-05-22	1982-05-24	6	0	6	0	2	5			4	total number of animals in the trap
2	NGM	1982-05-21	1982-05-25	29	0	29	0	4	6			5	soak time
3	SDO	1982-05-24	1982-05-27	22	0	22	0	3	8			6	elapsed days after 19 May 1982
4a,b	NGM	1982-05-25	1982-05-29	55	2	57	0.036	4	10
5	SDO	1982-05-27	1982-05-30	25	0	25	0	3	11
6	NGM	1982-05-29	1982-06-02	40	4	44	0.09	4	14
7	SDO	1982-05-30	1982-06-03	27	0	27	0	4	15
8	NGM	1982-06-02	1982-06-07	21	2	23	0.087	5	19
9	SDO	1982-06-03	1982-06-08	35	6	41	0.146	5	20
10	SDO	1982-06-06	1982-06-09	15	3	18	0.167	3	21
11	NGM	1982-06-07	1982-06-12	35	4	39	0.103	5	24
12	SDO	1982-06-08	1982-06-15	7	1	8	0.126	7	27
13	NGM	1982-06-12	1982-06-16	39	5	44	0.114	4	28
14a	SDO	1982-06-15	1982-06-19	4	1	5	0.2	4	31
14b	SDO	1982-06-15	1982-06-19	26	3	29	0.103	4	31
15	NGM	1982-06-16	1982-06-20	14	2	16	0.125	4	32
16a	SDO	1982-06-19	1982-06-28	8	2	10	0.2	9	40
16b	SDO	1982-06-19	1982-06-28	36	7	43	0.163	9	40
17	NGM	1982-06-20	1982-06-27	11	2	13	0.154	7	39
18a	SDO	1982-06-28	1982-06-30	2	1	3	0.333	2	42
18b	SDO	1982-06-28	1982-06-30	14	1	15	0.067	2	42
19	NGM	1982-06-27	1982-07-01	20	1	21	0.048	4	43
20a	SDO	1982-06-30	1982-07-04	1	0	1	0	4	46
20b	SDO	1982-06-30	1982-07-04	53	8	61	0.131	4	46
21	NGM	1982-07-01	1982-07-05	41	2	43	0.047	4	47
22	NGM	1982-07-05	1982-07-08	53	13	66	0.197	3	50
23	NGM	1982-07-08	1982-07-09	20	4	24	0.167	1	51
24	SDO	1982-07-05	2082-07-12	27	14	41	0.341	8	54
25	SDO	1982-07-12	1982-07-15	46	17	63	0.27	3	57
26	NGM	1982-07-09	1982-07-18	11	1	12	0.083	10	60
27	SDO	1982-07-15	1982-07-19	16	4	20	0.2	3	61
28	SDO	1982-07-19	1982-07-22	17	9	26	0.346	3	64
29	SDO	1982-07-22	1982-07-31	20	4	24	0.167	9	73
30	NGM	1982-07-18	1982-08-01	7	1	8	0.125	14	74
31	SDO	1982-07-31	1982-08-05	28	11	39	0.282	5	78
32a,b	SDO	1982-08-05	1982-08-08	38	8	46	0.174	3	81
33	SDO	1982-08-08	1982-08-14	14	19	33	0.576	6	87
				New N	Recatch N	Total N	% Recatch	Nites	ET
			Average	23.7105	4.28947	28	0.142658	4.76316	38.9474
